# Supplementary material for: A chaperonin complex regulates organelle proteostasis in malaria parasites
Source: PLoS Pathog. 2025 Jul 22;21(7):e1013275. doi: 10.1371/journal.ppat.1013275 (PMC12282863; doi:10.1371/journal.ppat.1013275)
Supplement: S1 Data — (XLSX) [file ppat.1013275.s008.xlsx]

## Sheet: Fig. 1E,F
Fig. 1E	Line F11												Line A4
	stage	cq CPN60	cq Aldolase	cq Arg									stage	cq CPN60	cq Aldolase	cq Arg
	Ring	23.047	20.7334	21.8261									Ring	24.6814	21.1253	21.9822
		22.9838	20.6683	21.8325										24.6158	21.234	21.9751
		23.0312	20.6752	21.8593										24.5923	21.1538	22.0043
	early troph	22.6165	21.7327	23.5496									early troph	23.2547	20.36	21.3826
		22.6354	21.7773	23.5146										23.1308	20.4252	21.2993
		22.6052	21.7351	22.9957										23.2294	20.3827	21.2565
	late troph	20.5003	19.5028	22.036									late troph	21.8943	19.4712	20.5462
		20.3721	19.5343	21.9372										21.7627	19.486	20.5561
		20.4506	19.5138	22.0292										21.7764	19.4719	20.5318
	Schizont	18.9006	18.4394	19.2187									Schizont	18.6266	17.1016	17.5085
		18.9866	18.4076	19.1641										18.9696	16.9955	17.4049
		19.015	18.3731	19.1626										18.8059	17.0441	17.437
	Av:												Av:
	stage	cq CPN60	cq Aldolase	cq Arg	cq ref avg	Δcq	ΔΔcq	fold change					stage	cq CPN60	cq Aldolase	cq Arg	cq ref avg	Δcq	ΔΔcq	fold change
	Ring	23.0207	20.6923	21.8393	21.2658	1.75489	0	1					Ring	24.6299	21.171	21.9872	21.5791	3.05073	0	1
	E. Troph	22.619	21.7484	23.3533	22.5509	0.0681537	-1.68674	3.21928					E. Troph	23.205	20.3893	21.3128	20.851	2.35393	-0.696799	1.6209
	L. Troph	20.441	19.517	22.0008	20.7589	-0.317865	-2.07276	4.2069					L. Troph	21.8111	19.4764	20.5447	20.0105	1.8006	-1.25014	2.37864
	Schizont	18.9674	18.4067	19.1818	18.7943	0.173143	-1.58175	2.99333					Schizont	18.8007	17.0471	17.4501	17.2486	1.55209	-1.49865	2.82577
Fig. 1F
profile exp
	CPN60				aldolase				CPN60/aldolase				CPN60/aldolase in %				average
	A4 exp1	A4 exp2	F11 exp1	F11 exp2	A4 exp1	A4 exp2	F11 exp1	F11 exp2	A4 exp1	A4 exp2	F11 exp1	F11 exp2	A4 exp1	A4 exp2	F11 exp1	F11 exp2
Early rings	33100	171000	230000	138000	301000	42600	392000	52000	0.109967	4.01408	0.586735	2.65385	0.0565224	0.0978515	0.358272	0.086211	0.149714
Late rings	9160	87400	47100	101000	262000	62200	432000	94600	0.0349618	1.40514	0.109028	1.06765	0.0179702	0.0342533	0.0665745	0.0346831	0.0383703
Trophozoite	666000	871000	776000	982000	432000	41000	571000	79400	1.54167	21.2439	1.35902	12.3678	0.792409	0.517863	0.829844	0.401771	0.635472
Schizont	786000	923000	565000	511000	404000	22500	345000	16600	1.94554	41.0222	1.63768	30.7831	1	1	1	1	1
	HOURS		average
Early rings	14	14	14
Late rings	24	21	22.5
Trophozoite	38	34	36
Schizont	44	44	44

## Sheet: Fig. 3C,D
Fig. 3C	Relative parasitemia over time													Fig. 3D	Relative parasitemia over time
Hours	+aTC clone F11			-aTC clone F11			+aTC clone A4			- aTC clone A4				Hours	+aTC clone A4			-aTC clone A4			+aTC+IPP clone A4			-aTC+IPP clone A4
0	10.719	9.85353	9.58722	9.72037	9.05459	9.58722	8.1225	10.719	10.5859	9.45406	9.3209	9.92011		0	0.4	0.38	0.35	0.43	0.39	0.38	0.32	0.37	0.47	0.38	0.38	0.45
24	13.4487	12.7164	15.9121	12.2503	12.5832	13.9814	12.783	14.6471	15.5127	14.6471	15.0466	14.514		24	1.64	1.33	1.26	1.58	1.32	1.67	1.49	1.53	1.59	1.5	1.77	1.36
48	45.1398	44.3409	47.6032	13.1824	12.1172	12.9161	43.3422	44.2077	44.3409	14.4474	14.7137	15.1132		48	1.7	1.83	1.99	1.29	1.32	1.4	1.7	1.75	1.87	1.59	1.69	1.76
72	42.6099	45.6724	47.8029	7.05726	7.58988	8.45539	43.0093	59.2543	55.2597	8.45539	9.18775	9.38748		72	6.74	6.74	6.18	0.71	0.62	0.89	6.63	6.76	6.17	6.19	6.15	6.43
96	95.739	100	99.7337	3.9281	4.39414	3.86152	59.5206	60.8522	60.8522	4.46072	5.52597	4.66045
														Data presented as nonlinear exponential regression (Malthusian)
Data presented as nonlinear exponential regression (Malthusian)

## Sheet: Fig. 3F-H
Fig. 3F																	Fig. 3H
days	CPN60 A4 +aTC			CPN60 A4 -aTC			CPN60 F11 +aTC			CPN60 F11 -aTC								Growth curve cpn60
0	0.27	0.28	0.33	0.33	0.2	0.26	1.01	0.66	0.7	0.53	0.36	0.4							Days
1	0.57	0.79	0.85	0.59	0.63	0.4	1.33	1.2	0.95	0.54	0.51	0.61						Treatment	0	1	2	comment	3	4
2		2.83	2.89	0.88	0.8	0.86	4.26	4.4	4.62	0.59	0.57	0.67					B	+aTC/-IPP	0.0056	0.0062	0.0055	m.c	0.0036	0.003
3		3.56	3.12	0.51	0.74	0.46		3.26	2.94	0.33	0.51	0.49						+aTC/-IPP	0.008	0.0079	0.004	m.c	0.0034	0.0025
4		4.52	6.24	0.53	0.54	0.48		10.14	11.38	0.45	0.44	0.52						+aTC/-IPP	0.007	0.0077	0.005	m.c	0.0028	0.0022
																	A	+aTC/+IPP	0.0087	0.0076	0.0301	cut 1:4	0.0113	0.0353
																		+aTC/+IPP	0.0068	0.0098	0.0306	cut 1:4	0.0114	0.036
Fig. 3G																		+aTC/+IPP	0.0069	0.0077	0.0348	cut 1:4	0.0121	0.0375
																	D	-aTC/-IPP	0.0078	0.0121	0.0081	m.c	0.0066	0.0041
Hpi		Ring		Early Trophozoite		Late Trophozoite		Early Schizont		Late Schizont		Dead Schizonts KD						-aTC/-IPP	0.0083	0.0126	0.0099	m.c	0.0062	0.0045
		A4	F11	A4	F11	A4	F11	A4	F11	A4	F11	A4	F11					-aTC/-IPP	0.0082	0.0116	0.0094	m.c	0.0059	0.0049
14	+	100	100														C	-aTC/+IPP	0.0081	0.0175	0.0323	cut 1:4	0.0299	0.0436
	-	100	100															-aTC/+IPP	0.0083	0.0171	0.0338	cut 1:4	0.0285	0.0463
																		-aTC/+IPP	0.0086	0.0178	0.0301	cut 1:4	0.0258	0.0438
22	+			8.33333	0	91.6667	100											negative control (non infected blood)	0.0016	0.0016	0.0012		0.0009	0.0016
	-			100	100
																		culture normalized
30	+							100	100										0	1	2	3	4
	-					100	100										B	+aTC/-IPP	0.0056	0.0062	0.0055	0.0036	0.003
																		+aTC/-IPP	0.008	0.0079	0.004	0.0034	0.0025
46	+	93.6937	92.7835							6.30631	7.21649							+aTC/-IPP	0.007	0.0077	0.005	0.0028	0.0022
	-											100	100				A	+aTC/+IPP	0.0087	0.0076	0.0301	0.0452	0.1412
																		+aTC/+IPP	0.0068	0.0098	0.0306	0.0456	0.144
72	+			4.08163	4.08163	95.9184	95.9184											+aTC/+IPP	0.0069	0.0077	0.0348	0.0484	0.15
	-											100	100				D	-aTC/-IPP	0.0078	0.0121	0.0081	0.0066	0.0041
																		-aTC/-IPP	0.0083	0.0126	0.0099	0.0062	0.0045
86	+	9.45946	4.47761					90.5405	95.5224									-aTC/-IPP	0.0082	0.0116	0.0094	0.0059	0.0049
	-											100	100				C	-aTC/+IPP	0.0081	0.0175	0.0323	0.1196	0.1744
																		-aTC/+IPP	0.0083	0.0171	0.0338	0.114	0.1852
96	+	56.6265	64.0449							43.3735	35.9551							-aTC/+IPP	0.0086	0.0178	0.0301	0.1032	0.1752
	-											0	0

## Sheet: Fig. 4B-F
Fig. 4B											Fig. 4D								Fig. 4E
											log[Agonist],nM	37C			40C
	CPN60		aldolase		CPN60/aldolase		in % to T0				2.4	5.58	5.27	5.8	6.04	5.67	5.53			CPN60		aldolase		CPN60/aldolase		in % to T0
hours	A4	F11	A4	F11	A4	F11	A4	F11			2.1	5.59	5.13	5.79	5.38	5.42	5.74		hours	A4	F11	A4	F11	A4	F11	A4	F11
0	1500000	686000	292000	139000	5.13699	4.93525	1	1			1.8	5.86	6.02	5.8	5.32	5.66	5.44		0	239000	214000	84700	12900	2.82172	16.5891	1	1
4	2360000	844000	430000	152000	5.48837	5.55263	1.0684	1.1251			1.49	6.1	5.79	5.23	5.77	5.37	5.31		24h	182000	144000	145000	15400	1.25517	9.35065	0.444825	0.563661
8	1840000	127000	509000	25700	3.61493	4.94163	0.703707	1.00129			1.19	5.75	5.21	5.52	6.13	5.46	5.46		48h	188000	135000	131000	12300	1.43511	10.9756	0.508595	0.661614
24	690000	2230000	190000	459000	3.63158	4.85839	0.706947	0.984426			0.89		5.95	5.21	5.24	5.15	5.21		72h	180000	97700	219000	21600	0.821918	4.52315	0.291282	0.272657
48	1290000	2230000	317000	514000	4.0694	4.33852	0.792177	0.879088			0.59	2.69	2.65	2.46	2.3	2.16	2.24
72	1360000	894000	384000	117000	3.54167	7.64103	0.689444	1.54825			0.29	1.36	1.1	1.17	1.45	1.17	1.15
											-0.01	0.87	0.85	0.86	0.61	0.61	0.58
											-0.31	0.63	0.65	0.75	0.59	0.57	0.55
											-0.61	0.68	0.62	0.67	0.54	0.44	0.61
Fig. 4C											-0.91	0.64	0.61	0.7	0.36	0.58	0.62
	hours	CPN60	LRR5								-1.21	0.75	0.65	0.58	0.46	0.37	0.58
A4	0	22.1617	38								-1.52	0.72	0.66	0.58	0.39	0.36	0.55
		21.8711	34.8499								-1.82	0.69	0.65	0.68	0.56	0.66	0.51
		21.9816	35.8995								-2.12	0.63	0.56	0.52	0.48	0.61	0.48
	24	16.8814	28.4919								-2.42	0.78	0.55	0.76	0.52	0.5	0.51
		17.0712	28.4047
		16.8382	28.3833
	48	14.8391	27.7206
		14.8165	27.6946
		14.9326	27.7458								Fig. 4F
	72	16.3702	29.4866								Days	500 nM			4 nM			8 nM			16 nM			500nM (40C)			4 nM (40C)			8 nM (40C)			16 nM (40C)
		16.0454	29.8114								0	0.88	0.92	0.94	0.78	0.99	0.99	0.84	0.92	0.81	0.87	0.78	0.99	0.91	0.89	0.81	0.95	0.96	1.04	0.86	0.87	0.8	0.95	0.89	0.97
		16.6758	29.6047								1	1.64	1.57	1.67	1.57	1.55	1.82	1.84	1.37	1.37	1.3	1.41	1.5	1.22	1.36	1.14	1.05	0.94	1	1	1.05	0.97	1.1	1.11	1.05
											2	3.89	4.01	3.79	2.18	2.74	2.28		3.19	3.82	3.5	3.72	3.51		2.9	3	1.95		1.92	2.55		2.51	3.05		2.5
											3	4.75	5.21	5.36	2.28	2.37	2.06	3.14	3.4	3.26	4.19	4.32	4.37	2.88	3.09	4.3	1.54	1.7	1.7	2.4	2.4	2.46	3.1	2.85	2.76
											Data presented as nonlinear exponential regression (Malthusian)

## Sheet: Fig. 5C,D,G
Fig. 5C										Fig. 5G
log[Agonist],nM	37C (96h)			40C (96h)						EXP1
2.4	5.35	5.17	5.34	3.13	3.26	3.27				cpn60 ClpP D12
2.1	4.91	5.43	5.39	3.32	3.06	3.64							relative processing
1.8	5.18	5.23	5.35	3.92	3.4	2.92				time (h)	0	24	0	24
1.49	5.02	5.31	5.39		2.86	3.08				III	33400	13700	0.0894004	0.11285
1.19	5.32	5.15	5.21		3.23	3.53				II	28200	51600	0.0754818	0.425041
0.89	5.57	5.32	4.8		3.47	3.88				I	312000	56100	0.835118	0.462109
0.59	1.93	1.73	1.68	2.17	1.21	1.36				total			1	1
0.29	1.06	0.96	1.06	0.7	0.55	0.55
-0.01	0.77	0.69	0.74	0.38	0.41	0.29				EXP2
-0.31	0.65	0.65	0.58	0.33	0.26	0.3				cpn60 ClpP H10
-0.61	0.62	0.49	0.61	0.26	0.22	0.16							relative processing
-0.91	0.63	0.53	0.63	0.25	0.19	0.26				time (h)	0	24	0	24
-1.21	0.5	0.55	0.59	0.13	0.19	0.1				III	68700	17000	0.195226	0.14346
-1.52	0.59	0.63	0.6	0.24	0.24	0.2				II	31200	74500	0.0886616	0.628692
-1.82	0.59	0.47	0.53	0.12	0.15	0.23				I	252000	27000	0.716113	0.227848
-2.12	0.68	0.51	0.65	0.25	0.18	0.2							1	1
-2.42	0.56	0.57	0.57	0.11	0.13	0.24
										EXP3
										cpn60 ClpP H10 12/8/24
													relative processing
										time (h)	0	24	0	24
										III	3890	6460	0.290732	0.141636
										II	2110	33100	0.157698	0.725718
										I	7380	6050	0.55157	0.132646
													1	1
Fig. 5D
	red/green
C1=green=Ty1 C2=red=V5 c3=blue=nuc	Pearson's coefficient (r) bw red and green
ring/early troph	0.752
trophozoite	0.826
early shizont	0.874
late shizont1	0.873
late shizont2	0.821

## Sheet: Fig. 6A,B
Fig. 6A											Fig. 6B
log[1001] uM	72 h			96 h									Ring		Early Trophozoite		Late Trophozoite		Early Schizont		Late Schizont		Dead Schizonts
1.69897	0.64	0.24	0.27	0.47	0.32	0.39					0 h	0	100	100	0	0	0	0	0	0	0	0	0	0
1.09691	0.44	0.55	0.41	0.32	0.31	0.37						1065	100	95.8	0	0	0	0	0	0	0	4.2	0	0
0.49485	1.97	2.06	2.15	3.96	4.11	4.26						1207	71	97.6	0	0	0	0	0	0	29	2.4	0	0
-0.10721	2.65	2.8	2.9	5.21	4.47	4.57						1214	100	100	0	0	0	0	0	0	0	0	0	0
-0.70927	2.81	3.21	3.41	5.35	4.48	4.81						1221	100	100	0	0	0	0	0	0	0	0	0	0
-1.31133	3.18	3.18	3.29	5.47	4.81	4.89
											24 h	0	1	0	14	14	85	86	0	0	0	0	0	0
log[1038] uM	72 h			96 h								1065	1.9	0	59.2	50	38.9	50	0	0	0	0	0	0
1.69897	0.39	0.29	0.39	0.45	0.43	0.36						1207	4.3	0	72.3	100	23.4	0	0	0	0	0	0	0
1.09691	1.3	1.28	1.3	1.46	1.63	1.66						1214	0	0	54.3	91.9	45.7	8.1	0	0	0	0	0	0
0.49485	2.55	2.4	2.35	4.36	3.66	3.97						1221	0	0	37.2	80.5	62.8	19.5	0	0	0	0	0	0
-0.10721	3.12	3	2.82	4.8	4.29	4.69
-0.70927	3.17	3.28	3.08	4.97	4.26	4.96					48 h	0	96.7	91.4	0	0	0	0	0	0	3.2	8.6	0	0
-1.31133	3.22	3.06	3.21	5.61	5.12	5.43						1065	0	17	37.5	0	62.5	82.9	0	0	0	0	0	0
												1207	25	0	0	0	75	60	0	0	0	40	0	0
log[1064] uM	72 h			96 h								1214	0	3.4	83.7	0	16.3	0	0	0	0	96.6	0	0
1.69897	0.37	0.28	0.39	0.36	0.31	0.39						1221	0	0	0	0	25.8	82.3	0	0	74.2	17.7	0	0
1.09691	0.49	0.47	0.38	0.47	0.44	0.42
0.49485	2.65	2.72	2.83	4.34	4.29	3.9					72 h	0	0	0	8.8	0	92.2	88	0	12	0	0	0	0
-0.10721	3.26	2.95	2.8	4.89	4.92	5.22						1065	0	0	0	0	0	0	0	0	0	0	100	100
-0.70927	3.23	3.19	3.11	4.67	5.04	4.62						1207	0	0	0	0	0	0	0	0	0	0	100	100
-1.31133	3.2	3.05	2.84	4.82	4.91	5.5						1214	0	0	0	0	0	0	0	0	0	0	100	100
												1221	0	0	0	0	0	0	0	0	0	0	100	100
log[1039] uM	72 h			96 h
1.69897	0.23	0.3	0.34	0.42	0.34	0.36
1.09691	1.15	1.13	0.79	0.84	0.93	0.76
0.49485	3.12	2.83	3.13	5.16	5.74	4.79
-0.10721	3.15	2.89	2.84	4.87	4.97	5.08
-0.70927	3.32	3.46	3.26	4.81	5.18	4.82
-1.31133	3.28	3.12	3.31	5.4	5.01	5.22
log[1133] uM	72 h			96 h
1.69897	0.19	0.22	0.2	0.3	0.31	0.26
1.09691	0.73	0.15	0.12	0.23	0.14	0.18
0.49485	2.23	2.22	2.47	4.24	4.7	4.31
-0.10721	3.15	2.99	2.78	5.09	5.1	4.98
-0.70927	3.08	2.88	3.09	5.19	4.82	4.77
-1.31133	2.65	3.27	3.19	5.2	4.54	5.08
log[1134] uM	96 h			72 h
1.69897	0.36	0.39	0.39	0.46	0.43	0.34
1.09691	2.7	2.6	2.57	4.16	5.03	4.5
0.49485	2.72	2.7	2.91	4.75	4.5	4.7
-0.10721	2.9	3.03	2.94	5.46	4.97	5
-0.70927	3.03	2.98	3.19	4.88	4.8	5.3
-1.31133	3.07	3.25	3.04	5.05	4.93	5.09
log[1135] uM	72 h			96 h
1.69897	0.12	0.21	0.16	0.2	0.28	0.28
1.09691	2.66	2.58	2.52	3.44	4.3	3.31
0.49485	2.84	3.24	2.89	4.15	5.15	4.45
-0.10721	2.96	3.22	3.09	4.61	5.15	4.67
-0.70927	2.99	3.26	3.03	4.46	5.2	4.68
-1.31133	2.95	3.06	2.89	4.79	5.82	4.53
log[1200] uM	72 h			96 h
1.69897	0.23	0.22	0.23	0.36	0.25	0.36
1.09691	0.76	0.72	0.64	0.63	0.63	0.6
0.49485	2.46	2.69	2.48	4.97	5.36	5.21
-0.10721	2.83	2.83	2.77	5.73	5.41	5.22
-0.70927	2.97	2.73	2.62	5.44	5.37	5.64
-1.31133	2.79	3.12	2.89	5.75	5.52	5.16
log[1207] uM	72 h			96 h
1.69897	0.23	0.25	0.19	0.31	0.23	0.26
1.09691	0.26	0.37	0.32	0.38	0.35	0.43
0.49485	2.67	2.51	2.57	5.18	4.6	4.66
-0.10721	3.02	2.76	2.78	5.99	5.46	5.28
-0.70927	2.83	2.64	2.96	5.67	4.97	5
-1.31133	2.72	2.96	2.99	6.17	5.35	5.43
Log[1214] uM	72 h			96 h
1.69897	0.23	0.17	0.24	0.31	0.32	0.2
1.09691	1.29	1.28	1.46	1.64	1.67	1.87
0.49485	2.29	2.24	2.28	3.84	3.72	3.58
-0.10721	2.43	2.29	2.36	3.78	3.99	4.07
-0.70927	2.54	2.37	2.31	4.17	3.66	3.95
-1.31133	2.23	2.42	2.45	3.94	3.61	3.59
Log[1221] uM	72 h			96 h
1.69897	0.21	0.27	0.57	0.29	0.3	0.68
1.09691	0.77	1.11		0.74	0.77
0.49485	2.35	2.78		5.07	5.25	5.27
-0.10721	2.75	2.4	2.98	5.54	5.25	5.75
-0.70927	2.73	3.39	2.95	5.39		4.7
-1.31133	3.03	3.52	3.43	4.94	5.04	5.93
log[1587] uM	72 h			96 h
1.69897	1.26	1.1	1.2	0.84	2.22	2.27
1.09691	0.22	0.24	0.21	0.62	0.24	0.3
0.49485	0.13	0.13	0.1	0.14	0.12	0.17
-0.10721	3.15	2.9	2.8	5.25	4.6	4.99
-0.70927	3.18	3.38	3.04	5.17	5.26	5.86
-1.31133	3.15	3.02	3.21	3.92	4.98	5.06

## Sheet: Fig. 7A-C
Fig. 7A
Left graph:
Days	DMSO			DMSO +IPP			CHLORAM			CHLORAM +IPP			1207			1207+IPP			1221			1221+IPP			1587			1587+IPP
0	0.56	0.62	0.53	0.71	0.59	0.62	0.71	0.65	0.75	0.63	0.55	0.57	0.69	0.57	0.44	0.6	0.56	0.55	0.58	0.65	0.65	0.51	0.6	0.48	0.67	0.68	0.76	0.65	0.54	0.69
1	0.88	0.99	0.93	0.8	0.94	0.81	1.01	0.84	1.04	0.86	0.86	0.87	0.82	0.93	0.78	0.71	0.69	0.81	0.83	0.87	0.69	0.65	0.65	0.7	0.66	0.73	0.6	0.64	0.59	0.49
2	2.25	2.72	2.7	2.55	2.71	2.83	2.6	2.53	2.4	2.56	2.55	2.62	0.73	0.68	0.66	0.63	0.63	0.42	1.07	1.26	0.94	0.58	0.61	0.46	0.59	0.56	0.56	0.51	0.53	0.44
3	2.83	3.46	3.57	3.14	3.35	3.46	2.54	2.91	2.94	3.47	3.26	3.53	0.72	0.59	0.5	0.45	0.56	0.39	1.14	1.13	1.1	0.51	0.69	0.45	0.5	0.66	0.53	0.55	0.52	0.57
4	3.49	5.18	5.4	5.45	5.88	5.35	1.75	1.68	1.8	4.11	4.17	4.35	0.57	0.61	0.6	0.66	0.69	0.69	1.01	1.11	1.23	0.47	0.5	0.96	0.92	0.76	0.76	0.92	0.85	0.84
Right graph:
Days	DMSO			DMSO +IPP			CHLORAM			CHLORAM +IPP			1001			1001+IPP			1133			1133 +IPP			1064			1064 +IPP
0	0.37	0.9	0.75	0.64	0.99	0.74	0.48	0.75	1.21	1.04	0.97	0.85	0.76	0.32	0.39	0.38	0.34	0.47	0.5	0.36	0.58	0.44	0.39	0.48	0.46	0.51	0.56	0.46	0.45	0.53
1	0.77	0.85	0.86	0.92	1.01	1.01	0.96	1.07	1.03	1	0.94	1.04	0.7	0.56	0.48	0.59	0.55	0.62	0.84	0.96	0.85	0.84	0.91	0.8	0.87	1.01	1.1	0.87	0.89	1
2	1.49	1.69	1.48	1.39	1.65	1.66	1.97	1.72	1.9	1.89	1.65	1.86	1.06	0.89	0.86	0.83	0.64	0.98	0.39	0.45	0.32	0.48	0.44	0.41	0.59	0.51	0.67	0.51	0.4	0.57
3	2.7	2.84	3.03	3.05	3.13	2.62	2.42	2.74	2.58	2.83	2.86	2.94	0.58	0.54	0.47	0.44	0.38	0.41	0.7	0.46	0.68	0.7	0.95	0.83	0.6	0.72	0.63	0.67	0.72	0.65
4	3.85	4.06	4.26	3.72	3.65	3.64	2.61	2.8	2.65	3.7	3.86	4	0.57	0.73	0.72	0.51	0.59	0.54	0.52	0.54	0.48	0.51	0.57	0.56	0.51	0.32	0.5	0.56	0.71	0.53
Fig. 7B
Days	DMSO			DMSO +IPP
0	0.38	0.45	0.42	0.43	0.43	0.36
1	0.7	0.74	0.75	0.93	0.85	0.93
2	1.49	1.73	1.5	1.62	1.72	1.54
3	1.74	2.4	2.3	2.03	2.11	2.02
4	3.83	4.82	5.92	4.54	5.1	4.34
Fig. 7C
log[1214] uM	1214+IPP 72h			1214 72h
1.69897	0.54	0.59	0.57	0.2	0.22	0.26
1.09691	0.71	0.67	0.61	1.35	1.3	1.4
0.49485	2.9	2.54	2.71	2.34	2.67	2.51
-0.10721	3.11	3.27	3.22	2.7	2.85	2.81
-0.70927	3.18	3.43	3.61	2.89	2.77	2.98
-1.31133	3.11	3.13	3.33	2.93	3.04	2.87

## Sheet: Sup. Fig. 2A
		0		1		2		3		4		5		6		7
							*						*
	PfClpSapt +aTC	0.0044		0.0055		0.0238	cut 1:4	0.0081		0.0168		0.024	cut 1:4	0.0109		0.0287
	PfClpSapt +aTC	0.0048		0.0058		0.0245	cut 1:4	0.0077		0.0157		0.0248	cut 1:4	0.0115		0.0305
	PfClpSapt +aTC	0.0048		0.0058		0.0241	cut 1:4	0.0074		0.0168		0.0232	cut 1:4	0.0121		0.0321
	PfCpSapt +aTC+IPP	0.0058		0.0063		0.0243	cut 1:4	0.0083		0.0175		0.0221	cut 1:4	0.012		0.0307
	PfCpSapt +aTC+IPP	0.0052		0.0072		0.0263	cut 1:4	0.0086		0.0154		0.0234	cut 1:4	0.0107		0.0311
	PfCpSapt +aTC+IPP	0.0064		0.0065		0.0235	cut 1:4	0.0089		0.0139		0.0236	cut 1:4	0.011		0.0291
	PfClpSapt -aTC	0.0074		0.0069		0.025	cut 1:4	0.0112		0.0115		0.01	cut 1:4	0.0044		0.0035
	PfClpSapt -aTC	0.0058		0.0069		0.0245	cut 1:4	0.0107		0.0104		0.0093	cut 1:4	0.0047		0.0024
	PfClpSapt -aTC	0.0053		0.0059		0.0239	cut 1:4	0.0097		0.0112		0.0092	cut 1:4	0.0032		0.0021
	PfCpSapt -aTC+IPP	0.005		0.0064		0.0216	cut 1:4	0.01		0.0183		0.0272	cut 1:4	0.0103		0.0243
	PfCpSapt -aTC+IPP	0.0047		0.0063		0.0225	cut 1:4	0.009		0.0177		0.0247	cut 1:4	0.0106		0.0231
	PfCpSapt -aTC+IPP	0.0055		0.0069		0.0211	cut 1:4	0.0087		0.0173		0.0244	cut 1:4	0.0096		0.0239
	normalised to culture dilutions (*)
	Day	0	1	2	3	4	5	6	7
	PfClpSapt +aTC	0.0044	0.0055	0.0238	0.0324	0.0672	0.096	0.1744	0.4592
	PfClpSapt +aTC	0.0048	0.0058	0.0245	0.0308	0.0628	0.0992	0.184	0.488
	PfClpSapt +aTC	0.0048	0.0058	0.0241	0.0296	0.0672	0.0928	0.1936	0.5136
	PfCpSapt +aTC+IPP	0.0058	0.0063	0.0243	0.0332	0.07	0.0884	0.192	0.4912
	PfCpSapt +aTC+IPP	0.0052	0.0072	0.0263	0.0344	0.0616	0.0936	0.1712	0.4976
	PfCpSapt +aTC+IPP	0.0064	0.0065	0.0235	0.0356	0.0556	0.0944	0.176	0.4656
	PfClpSapt -aTC	0.0074	0.0069	0.025	0.0448	0.046	0.04	0.0704	0.056
	PfClpSapt -aTC	0.0058	0.0069	0.0245	0.0428	0.0416	0.0372	0.0752	0.0384
	PfClpSapt -aTC	0.0053	0.0059	0.0239	0.0388	0.0448	0.0368	0.0512	0.0336
	PfCpSapt -aTC+IPP	0.005	0.0064	0.0216	0.04	0.0732	0.1088	0.1648	0.3888
	PfCpSapt -aTC+IPP	0.0047	0.0063	0.0225	0.036	0.0708	0.0988	0.1696	0.3696
	PfCpSapt -aTC+IPP	0.0055	0.0069	0.0211	0.0348	0.0692	0.0976	0.1536	0.3824
	clpS Relative Parasitemia
	Day	0	1	2	3	4	5	6	7
	PfClpSapt +aTC	0.00856698	0.0107087	0.0463396	0.0630841	0.130841	0.186916	0.339564	0.894081
	PfClpSapt +aTC	0.00934579	0.0112928	0.0477025	0.0599688	0.122274	0.193146	0.358255	0.950156
	PfClpSapt +aTC	0.00934579	0.0112928	0.0469237	0.0576324	0.130841	0.180685	0.376947	1
	PfCpSapt +aTC+IPP	0.0112928	0.0122664	0.0473131	0.0646417	0.136293	0.172118	0.373832	0.956386
	PfCpSapt +aTC+IPP	0.0101246	0.0140187	0.0512072	0.0669782	0.119938	0.182243	0.333333	0.968847
	PfCpSapt +aTC+IPP	0.0124611	0.0126558	0.0457555	0.0693146	0.108255	0.183801	0.342679	0.906542
	PfClpSapt -aTC	0.0144081	0.0134346	0.048676	0.0872274	0.0895639	0.0778816	0.137072	0.109034
	PfClpSapt -aTC	0.0112928	0.0134346	0.0477025	0.0833333	0.0809969	0.0724299	0.146417	0.0747664
	PfClpSapt -aTC	0.0103193	0.0114875	0.0465343	0.0755452	0.0872274	0.0716511	0.0996885	0.0654206
	PfCpSapt -aTC+IPP	0.0097352	0.0124611	0.0420561	0.0778816	0.142523	0.211838	0.320872	0.757009
	PfCpSapt -aTC+IPP	0.00915109	0.0122664	0.0438084	0.0700935	0.13785	0.192368	0.330218	0.719626
	PfCpSapt -aTC+IPP	0.0107087	0.0134346	0.0410826	0.067757	0.134735	0.190031	0.299065	0.744548

## Sheet: Sup. Fig7
log[1214]	72h			96h						log[1221]	72h			96h
1.69897	0.09	0.15	0.11	0.32	0.27	0.3				1.69897	0.25	0.29	0.39	0.56	0.55	0.39
1.09691	1.82	1.75	1.83	3.36	3.3	3.28				1.09691	1.45	1.38	3.01	1.68	1.64	1.48
0.49485	4.51	4.42	4.21	5.2	5.36	5.43				0.49485	4.88	4.95	4.54	4.81	4.94	4.71
-0.10721	4.87	5.03	5.16	5.33	4.84	4.98				-0.10721	5.24	5.61	4.89	4.96	4.78	4.38
-0.70927	4.4	4.43	4.09	4.6	4.56	4.68				-0.70927	4.37	4.92	4.82	4.87	4.3	4.37
-1.31133	5.48	4.74	4.55	4.4	4.23	4.68				-1.31133	5.68	5.51	5.47	4.63	4.37	4.83
log[1207]	72h			96h						log[1064]	72h			96h
1.69897	0.19	0.21	0.39	0.42	0.56	0.45				1.69897	0.51	0.58		0.5	1.12
1.09691	2.02	1.83	2.16	2.09	2.14	2				1.09691	1.83	2.28	1.88	0.87	1.59	1.51
0.49485	5.04	4.83	4.81	4.62	4.67	4.55				0.49485		4.79		4.52	4.52
-0.10721	5.8	5.04	4.93	4.7	4.43	4.32				-0.10721		5.26	4.39	4.58	4.51	4.94
-0.70927	4.73	4.43	4.67	5.05	4.77	4.8				-0.70927	4.52	4.59		4.29	4.4	4.43
-1.31133	4.71	4.57	5.13	4.16	4.31	4.52				-1.31133	5.44	5.13	4.37	4.23	4.25	4.92
